# Supplementary material for: The Discovery of Small Allosteric and Active Site Inhibitors of the SARS-CoV-2 Main Protease via Structure-Based Virtual Screening and Biological Evaluation
Source: Molecules. 2022 Oct 9;27(19):6710. doi: 10.3390/molecules27196710 (PMC9572942; doi:10.3390/molecules27196710)
Supplement: Supplementary file 1 [file molecules-27-06710-s001.zip]

Archive with 1 entries (1 files):
- molecules-1919371-supplementary.pdf
